# Supplementary material for: Self-cleaving guide RNAs enable pharmacological selection of precise gene editing events in vivo
Source: Nat Commun. 2022 Nov 30;13:7391. doi: 10.1038/s41467-022-35097-5 (PMC9712609; doi:10.1038/s41467-022-35097-5)
Supplement: Supplementary file 4 — Source Data [file 41467_2022_35097_MOESM4_ESM.xlsx]

## Sheet: Figure 1C
GR-Hpd scgRNA + spCas9
	hF9 (ng/mL)
Mouse ID/ Days after NTBC withdrawal	0	43	80	103	140
A	84	17	341	7802	11921
B	84	48	2213	12603	9410
C	82	14	295	3717	8000
D	36.12	183.2	3455.31	22191	23345
E	2.95	324.77	3104.32	33922	33524
F	20.79	76.57	2251.76	4776	10001
G	22.55	55.12	2660.58	6988	22296
GR-Hpd scgRNA without spCas9
	hF9 (ng/mL)
Mouse ID/ Days after NTBC withdrawal	0	43	80	103	140
A	59	94	20	40	32.4
B	13	79	15	23	131
C	21	131	13	10	15
D	24	121	9	12	22
No virus
	hF9 (ng/mL)
Mouse ID/ Days after NTBC withdrawal	0	43	80	103	140
A	5	2	5	21.23	32.4
B	1	2	2	13.27	9.24
C	5	3	4	15.39	5.07
D	6	3	2	14.86	47.22

## Sheet: Figure 1E
GR-Hpd scgRNA + spCas9
Mouse ID	% Hpd deficient hepatocytes
A	0.763
B	1
C	0.344
D	0.885
E	0.628
F	0.803
G	0.657
GR-Hpd scgRNA without spCas9
Mouse ID	% Hpd deficient hepatocytes
A	0.007
B	0.017
C	0.01
No virus
Mouse ID	% Hpd deficient hepatocytes
A	0.012
B	0.008
C	0.012
D	0.02

## Sheet: Figure 1F
GR-Hpd scgRNA + spCas9
Mouse ID	Expression of Hpd relative to Gapdh
A	0.4393
B	0.5837
C	0.3183
D	0.3249
No virus
Mouse ID	Expression of Hpd relative to Gapdh
A	1.4879
B	1.1584
C	0.5619

## Sheet: Figure 2B
GR-Cypor scgRNA + spCas9 + APAP selection
	hF9 (ng/mL)
Doses of APAP/ Mouse ID	A	B	C	D	E
0	20	19	22	25	14
8	46	103	63	73	18
14	284	196	85	190	91
20	3350	1883	538	885	850
25	5803	2866	1533	4704	2646
30	7379	4553	2970	4412	5424
35	14160	4428	5848	5804	7672
GR-Cypor scgRNA + spCas9 + No APAP selection
	hF9 (ng/mL)
Doses of APAP/ Mouse ID	A	B	C	D
0	16	32	17	34
8	1	13	17	1
14	2	16	3	25
20	4	25	19	22
25	4	25	25	31
30	4	38	21	33
35	3	17	17	20

## Sheet: Figure 2C
GR-Cypor scgRNA + spCas9 + APAP selection
Mouse ID	%Cypor deficient hepatocytes
A	16.8
B	12
C	6.33
D	12.5
E	13.8
GR-Cypor scgRNA + spCas9 + No APAP selection
Mouse ID	%Cypor deficient hepatocytes
A	1
B	0.5
C	0

## Sheet: Figure3D
	Number of reads
	Human F9	p2A	Beta Actin	Albumin
GR-Cypor scgRNA, no APAP-1	58	6	5444	1185100
GR-Cypor scgRNA, no APAP-2	117	8	6256	649039
GR-Cypor scgRNA, no APAP-3	183	9	3941	506617
GR-Cypor scgRNA+ APAP -1	6302	406	11283	878085
GR-Cypor scgRNA+ APAP -2	7735	491	11440	1201022
GR-Cypor scgRNA+ APAP -3	13138	797	13681	1127594
miR-Hpd1	69944	2544	18903	1454366
miR-Hpd2	96027	5284	18081	1048509
miR-Hpd3	184413	6206	27726	1112430
FAH129			7042	2615882
WT1			7057	1813352
WT2			12235	2983107
WT3			14451	4358315
WT4			5617	1755707

## Sheet: Figure 4G
Herring arms of homology
Mouse ID	% of TdTomato+ hepatocytes
A	0.14
B	0.156
C	0.396
D	0.118
E	0.0201
F	0.0394
Albumin arms of homology
Mouse ID	% of TdTomato+ hepatocytes
A	0.319
B	0.625
C	0.407
D	0.186
E	0.517
F	0.356
G	0.145
H	0.333
Transthyretin arms of homology
Mouse ID	% of TdTomato+ hepatocytes
A	0.769
B	0.721
C	0.96
D	0.397
E	0.388
F	0.269
G	0.536
H	0.461
Phenylalanine hydroxylase arms of homology
Mouse ID	% of TdTomato+ hepatocytes
A	0.338
B	0.383
C	0.683
D	0.503
E	0.282
F	0.558
G	1
Factor 9 arms of homology
Mouse ID	% of TdTomato+ hepatocytes
A	0.228
B	0.276
C	0.352
D	0.136
E	0.183
F	0.263

## Sheet: Figure 4H
Herring arms of homology
Mouse ID	% of TdTomato+ hepatocytes
A	0.0236
B	0.0436
C	0.0963
D	0.0746
E	0.0688
F	0.0972
G	0.104
H	0.0394
Albumin arms of homology
Mouse ID	% of TdTomato+ hepatocytes
A	0.148
B	0.235
C	0.192
D	0.0985
E	0.082
F	0.158
G	0.178
H	0.162
I	0.138
Transthyretin arms of homology
Mouse ID	% of TdTomato+ hepatocytes
A	0.148
B	0.119
C	0.0889
D	0.0619
E	0.296
F	0.3
G	0.205
Phenylalanine hydroxylase arms of homology
Mouse ID	% of TdTomato+ hepatocytes
A	0.317
B	0.389
C	0.212
D	0.501
E	0.307
F	0.417
G	0.304
Factor 9 arms of homology
Mouse ID	% of TdTomato+ hepatocytes
A	0.0481
B	0.0726
C	0.0479
D	0.013
E	0.0549
F	0.0535
G	0.0919
H	0.0941

## Sheet: Figure S2
Saline only + APAP selection
	hF9 (ng/mL)
Mouse ID/ Doses of APAP	0	8	14	20	25	30	35
A	14	69	64	39	33	44	57
B	14	42
C	10	40	25
D	10	29
GR-Cypor scgRNA only +APAP selection
	hF9 (ng/mL)
Mouse ID/ Doses of APAP	0	8	14	20	25	30	35
A	2	1	2	1
B	5	2	1
C	2	1	1	1
D	2	1	3	1

## Sheet: Figure S3B
GR-Cypor scgRNA + spCas9 + APAP selection
Mouse ID	Alb relative to Gapdh
A	2.36
B	1.77
C	0.96
D	0.93
E	1.75
GR-Cypor scgRNA + spCas9 + No APAP selection
Mouse ID	Alb relative to Gapdh
A	1.32
B	1.22
C	1.64
D	0.91

[truncated: 2 more sheets: Figure S5B, Figure S5E]
